# Supplementary material for: Arylamine N-Acetyltransferase 2 (NAT2) Genetic Diversity and Traditional Subsistence: A Worldwide Population Survey
Source: PLoS One. 2011 Apr 6;6(4):e18507. doi: 10.1371/journal.pone.0018507 (PMC3071824; doi:10.1371/journal.pone.0018507)
Supplement: Table S1 — Description of the 128 population samples collected from the literature, along with SNP, haplotype and phenotype frequencies. (XLS) [file pone.0018507.s003.xls]

## Sheet: Suppl Table S1
Sample ID	Population (No. of individuals)	Geographic location	Description	Reference	Subsistence mode	No. of screened variants	Non- screened variants among the seven SNPs	Included in the worlwide diversity surveya	Haplotyping methodb	Nhc	Hd	NAT2 SNPs														NAT2 haplotypese
												G191A		C282T		T341C		C481T		G590A		A803G		G857A		*4		*5A		*5B		*5C		*5D		*5E		*5G		*5J		*5K		*6A		*6B		*6C
	Africa
1	Tswana (101)	South Africa	Tswana-speaking people from the North-West Province. They were all healthy volunteers and were part of Transition and Health during Urbanization of South Africans (THUSA) study.	Loktionov et al. 20021	Agriculturalist	7		yes	M	12	0.8589	17	0.084	65	0.322	65	0.322	49	0.243	38	0.188	106	0.525	0	0	27	0.134	1	0.005	47	0.233	17	0.084											34	0.168	4	0.020
2	Venda (96)	South Africa		Dandara et al. 20032	Agriculturalist	4	C282T, T341C, A803G	no				21	0.109	ND	ND	ND	ND	74	0.385	42	0.219	ND	ND	10	0.052
3	Zimbabwean (163)	Republic of Zimbabwe		Dandara et al. 20032	ND	4	C282T, T341C, A803G	no				45	0.138	ND	ND	ND	ND	100	0.307	68	0.209	ND	ND	19	0.058
4	San (40)	Zimbabwe	Ethnicity was assigned based on the submission that parents and grandparents of the volunteers were of the same self-identified ethnic group.	Matimba et al. 20093	Hunter-gatherer	7		yes	CB	11	0.8373	7	0.090	23	0.290	16	0.200	11	0.140	16	0.200	34	0.430	1	0.010	19	0.238	1	0.013	10	0.125	5	0.063											15	0.188	1	0.013
5	Mbuti Pygmies (24)	Democratic Republic of Congo	Healthy donors	Patin et al. 2006b4	Hunter-gatherer	7		yes	CB	6	0.7908	11	0.229	14	0.292	15	0.313	15	0.313	8	0.167	34	0.708	0	0					15	0.313													8	0.167
6	Biaka Pygmies (24)	Central African Republic	Healthy donors	Patin et al. 2006b4	Hunter-gatherer	7		yes	CB	7	0.7066	5	0.104	18	0.375	4	0.083	4	0.083	9	0.188	30	0.625	0	0	2	0.042			4	0.083													9	0.188
7	Bedzan Pygmies (32)	Cameroon	Healthy donors	Patin et al. 2006b4	Hunter-gatherer	7		yes	CB	9	0.7579	3	0.047	24	0.375	8	0.125	8	0.125	15	0.234	40	0.625	0	0	2	0.031			8	0.125													14	0.219
8	Bakola Pygmies (40)	Cameroon	Healthy donors	Patin et al. 2006a5	Hunter-gatherer	7		yes	CB	7	0.7108	4	0.050	29	0.363	4	0.050	4	0.050	11	0.138	44	0.550	0	0	8	0.100			4	0.050													11	0.138
9	Baka Pygmies (30)	Cameroon	Healthy donors	Patin et al. 2006a5	Hunter-gatherer	7		yes	CB	8	0.8237	2	0.033	19	0.317	18	0.300	13	0.217	8	0.133	40	0.667	0	0	4	0.067			13	0.217	5	0.083											8	0.133
10	Baka Pygmies (16)	Gabon	Healthy donors	Patin et al. 2006b4	Hunter-gatherer	7		yes	CB	7	0.8185	1	0.031	16	0.500	6	0.188	6	0.188	8	0.250	17	0.531	0	0	1	0.031			6	0.188													8	0.250
11	Gabonese (52)	Gabon	The Gabonese group maily consisted of individuals from the non-coastal Haut-Ogooué provinces, Republic of Gabon and included four bantuphon ethnic groups, namely Mbédé, Mérié, Myéné and Fang. The Gabonese population belongs to one of the six classical geographic-linguistic areas of the Bantu group, namely the northwestern Bantu cluster.	Deloménie et al. 19966	Agriculturalist	7		yes	M+CB	11	0.8198	9	0.087	39	0.375	42	0.404	36	0.346	23	0.221	54	0.519	2	0.019	6	0.058	2	0.019	34	0.327	6	0.058											22	0.212	1	0.010
12	Akele Bantus (50)	Gabon	Healthy donors. Bantu-speaking population	Patin et al. 2006a5	Agriculturalist	7		yes	CB	12	0.8111	13	0.130	37	0.370	42	0.420	38	0.380	16	0.160	51	0.510	2	0.020	10	0.100	1	0.010	37	0.370	3	0.030									1	0.010	16	0.160
13	Ngumba Bantus (16)	Cameroon	Healthy donors. Bantu-speaking population	Patin et al. 2006b4	Agriculturalist	7		yes	CB	7	0.8528	5	0.156	14	0.438	8	0.250	8	0.250	6	0.188	14	0.438	0	0	3	0.094			8	0.250													6	0.188
14	Yoruba Bantus (31)	Nigeria	Healthy donors. Bantu-speaking population	Patin et al. 2006b4	Agriculturalist	7		yes	CB	9	0.8154	8	0.129	41	0.661	11	0.177	8	0.129	21	0.339	17	0.274	0	0	2	0.032			8	0.129	3	0.048											20	0.323	1	0.016
15	Yoruba (60)	Nigeria	Sample collected in a particular community in Ibadan, from individuals who identified themselves as having four Yoruba grandparents (HapMap sample).	HapMap data7	Agriculturalist	7		yes	CB	10	0.8720	11	0.092	57	0.475	34	0.283	23	0.192	21	0.175	50	0.417	6	0.050	14	0.117			23	0.192	11	0.092											21	0.175
16	Yoruba (18)	Nigeria	Ethnicity was assigned based on the submission that parents and grandparents of the volunteers were of the same self-identified ethnic group.	Matimba et al. 20093	Agriculturalist	7		yes	CB	8	0.8190	3	0.080	16	0.440	5	0.140	5	0.140	12	0.330	14	0.390	1	0.028	5	0.139			5	0.139													11	0.306	1	0.028
17	Ibo (19)	Nigeria	Ethnicity was assigned based on the submission that parents and grandparents of the volunteers were of the same self-identified ethnic group.	Matimba et al. 20093	Agriculturalist	7		yes	CB	9	0.8094	5	0.130	21	0.550	13	0.340	13	0.340	11	0.290	15	0.400	1	0.030	3	0.079			12	0.316													11	0.289
18	Dendi (11)	Nigeria	Unrelated subjects	Luca et al. 20088	Agriculturalist	7		yes	M+CB	10	0.8745	0	0	12	0.545	8	0.364	6	0.273	9	0.409	10	0.455	0	0					5	0.227	1	0.045	1	0.045			1	0.045					6	0.273	2	0.091	1	0.045
19	Hausa (20)	Nigeria	Ethnicity was assigned based on the submission that parents and grandparents of the volunteers were of the same self-identified ethnic group.	Matimba et al. 20093	Agriculturalist	7		yes	CB	8	0.8038	1	0.030	16	0.400	13	0.330	10	0.250	12	0.320	15	0.370	1	0.030	9	0.225			10	0.250	3	0.075											12	0.300
20	Dogons (50)	Mali	Unrelated healthy non-caste Dogons collected in six villages in the district of Sangha, Republic of Mali.	Deloménie et al. 19966	Agriculturalist	7		yes	M+CB	12	0.8232	5	0.050	41	0.410	30	0.300	22	0.220	37	0.370	38	0.380	3	0.030	13	0.130			22	0.220	8	0.080											32	0.320	5	0.050
21	Mandenka (97)	Senegal	Healthy unrelated individuals from the Niohkolo Mandenka population.	Sabbagh et al. 20089	Agriculturalist	7		yes	CB	11	0.8168	20	0.103	59	0.304	70	0.361	67	0.345	33	0.170	98	0.505	14	0.072	18	0.093	2	0.010	65	0.335	3	0.015											32	0.165
22	Tanzanian (117)	Tanzania		Dandara et al. 20032	ND	4	C282T, T341C, A803G	no				27	0.115	ND	ND	ND	ND	79	0.338	48	0.205	ND	ND	8	0.034
23	Chagga Bantu-speakers (32)	Tanzania	Healthy donors. Bantu-speaking population	Patin et al. 2006b4	Agriculturalist	7		yes	CB	8	0.7277	1	0.016	24	0.375	28	0.438	28	0.438	19	0.297	35	0.547	1	0.016	3	0.047			28	0.438													17	0.266	2	0.031
24	Luhya (89)	Kenya	Sample collected in Webuye Division, of Bungoma district in western Kenya. All of the samples are from unrelated individuals who identified themselves as having four Luhya grandparents. The Luhya are classified as a Niger-Congo population and are Bantu-speaking.	HapMap data7	Agriculturalist	6	T341C	no				15	0.084	78	0.438	ND	ND	58	0.326	52	0.292	83	0.466	2	0.011
25	Luo (16)	Kenya	Ethnicity was assigned based on the submission that parents and grandparents of the volunteers were of the same self-identified ethnic group.	Matimba et al. 20093	Pastoralist	7		yes	CB	11	0.8710	6	0.188	14	0.438	9	0.281	8	0.250	9	0.281	14	0.438	1	0.031	2	0.063			7	0.219	1	0.031											8	0.250
26	Maasai (12)	Kenya	Ethnicity was assigned based on the submission that parents and grandparents of the volunteers were of the same self-identified ethnic group.	Matimba et al. 20093	Pastoralist	7		yes	CB	7	0.7391	2	0.080	9	0.380	12	0.500	11	0.460	6	0.250	13	0.540	1	0.040	2	0.083			11	0.458	1	0.042											6	0.250
27	Maasai (143)	Kenya	Sample collected in Kinyawa, Kenya. All of the samples are from individuals who identified themselves as having four Maasai grandparents. There are samples from 30 mother-father-adult child trios in HAPMAPPT08 and 90 unrelated individuals in HAPMAPPT09. The Maasai are classified as a Nilotic population and speak Maa, a Nilo-Saharan language.	HapMap data7	Pastoralist	6	T341C	no				11	0.038	119	0.416	ND	ND	127	0.444	87	0.304	145	0.507	15	0.052
28	Amhara (15)	Ethiopia	Unrelated and apparently healthy children with both parents and grandparents belonging to the same ethnic group. Samples were collected in the suburbs of Asella, a town in the Arssi province in the central part of the country. The Amhara represent 38% of the present Ethiopian population. They are descended from Semitic conquerors who migrated southward from Southern Arabia and settled along the R…	Luca et al. 20088	Agriculturalist	7		yes	M+CB	7	0.6575	0	0	11	0.367	17	0.567	17	0.567	8	0.267	18	0.600	1	0.033	2	0.067			16	0.533							1	0.033					8	0.267
29	Oromo (12)	Ethiopia	Unrelated and apparently healthy children with both parents and grandparents belonging to the same ethnic group. Samples were collected in the suburbs of Asella, a town in the Arssi province in the central part of the country. The Oromo correspond to the largest group among the Cushitic people and represent 35% of the present population. Their occupation of Ethiopia occurred more recently, in the…	Luca et al. 20088	Pastoralist	7		yes	M+CB	8	0.8333	0	0	10	0.417	10	0.417	9	0.375	5	0.208	11	0.458	4	0.167	2	0.083	1	0.042	8	0.333	1	0.042											5	0.208
30	Somali (24)	Somalia	Healthy donors.Bantu-speaking population	Patin et al. 2006a5	Pastoralist	7		yes	CB	6	0.7066	1	0.021	18	0.375	19	0.396	19	0.396	17	0.354	26	0.542	1	0.021	3	0.063			19	0.396													17	0.354
31	Sudanese (127)	Sudan	Unrelated northern Sudanese subjects of Arab-African admixture attending Al-Ain Hospital, United Arab Emirates. Ages ranged from 12 to 60 years.	Al-Yahyaee et al. 200710	ND	7		yes	CB	12	0.7018	8	0.031	85	0.335	120	0.472	116	0.457	73	0.287	140	0.551	8	0.032	22	0.087	1	0.004	115	0.453	4	0.016											72	0.283	1	0.004
32	African ancestry in Southwest USA (48)	United States of America	Samples collected from individuals who identified themselves primarily as African-American. All parents in the trios and duos, and all individuals identified themselves as having four African-American grandparents who were born in the same general area of the Southwest USA.	HapMap data7	ND	6	T341C	no				7	0.073	45	0.469	ND	ND	25	0.260	25	0.260	32	0.333	5	0.052
33	Egyptian (37)	Egypt	Unrelated subjects	Luca et al. 20088	Agriculturalist	6	G191A	yes	M+CB	8	0.6794	ND	ND	26	0.351	38	0.514	37	0.500	20	0.270	38	0.514	1	0.014	9	0.122	1	0.014	36	0.486	1	0.014											20	0.270
34	Moroccan (44)	Morocco	Healthy donors	Patin et al. 2006a5	Pastoralist	7		yes	CB	6	0.6583	0	0	26	0.295	45	0.511	45	0.511	22	0.250	49	0.557	3	0.034	13	0.148			45	0.511													22	0.250
	Europe
35	Spanish (1,312)	Spain	White Spanish individuals randomly selected from a group of medical students and university and hospital staff.	Agundez et al. 200811	Agriculturalist	7		yes	M	21	0.7000	37	0.014	706	0.269	1212	0.462	1203	0.458	707	0.269	1248	0.476	32	0.012	582	0.222	32	0.012	1139	0.434	19	0.007	7	0.003	1	0.0004							651	0.248	47	0.018	2	0.0008
36	Portuguese (201)	Portugal	Healthy Portuguese controls from the Lisbon area. They were recruited from regular medical check-p at the local Health Centre (Centro de Saùde de Oeiras) and they did not present with a clinical history of cancer. Personal data including family origin and birthplace show that the cohort studied of these permanent residents in the Lisbon area represented a fair sampling of the overall population f…	Gil and Lechner 199812	Agriculturalist	4	G191A, C282T, T341C	no				ND	ND	ND	ND	ND	ND	172	0.428	118	0.294	162	0.403	3	0.008
37	Sardinian (49)	Sardinia	Healthy donors	Patin et al. 2006a5	Agriculturalist	7		yes	CB	5	0.6230	0	0	24	0.245	54	0.551	53	0.541	24	0.245	53	0.541	0	0	20	0.204	1	0.010	52	0.531	1	0.010											24	0.245
38	Italian (37)	Italy	Unrelated male subjects with known parental and granparental origins.	Luca et al. 20088	Agriculturalist	6	G191A	yes	M+CB	8	0.7294	ND	ND	28	0.378	26	0.351	26	0.351	25	0.338	27	0.365	2	0.027	18	0.243			24	0.324	2	0.027											25	0.338
39	Tuscan (84)	Italy	Sample collected in a small town near Florence in the Tuscany region of Italy. All of the samples are from unrelated individuals who identified themselves as having at least three out of four Tuscan grandparents.	HapMap data7	Agriculturalist	6	T341C	no				1	0.006	50	0.298	ND	ND	78	0.464	48	0.286	79	0.470	2	0.012
40	Greek (40)	Greece	Unrelated male subjects with known parental and granparental origins.	Luca et al. 20088	Agriculturalist	6	G191A	yes	M+CB	10	0.7380	ND	ND	26	0.325	34	0.425	32	0.400	24	0.300	34	0.425	3	0.038	17	0.213	1	0.013	30	0.375	3	0.038											23	0.288	1	0.013
41	Turk (303)	Turkey	Unrelated Turkisk individuals from south-east Anatolia (born and living in Gaziantep and surrounding). Except for 18 healthy volunteers, all were outpatients of the Gaziantep University, Faculty of Medicine, with a broad range of non-malignant diseases.	Aynacioglu et al. 199713	Agriculturalist	7		yes	M+CB	7	0.7231	0	0	212	0.350	253	0.417	224	0.370	185	0.305	246	0.406	27	0.045	140	0.231	8	0.013	216	0.356	29	0.048											185	0.305
42	French (60)	France	Unrelated, healthy French Caucasians.	Deloménie et al. 19966	Agriculturalist	7		yes	M+CB	7	0.7027	0	0	36	0.300	62	0.517	61	0.508	30	0.250	55	0.458	1	0.008	22	0.183	6	0.050	54	0.450	2	0.017											30	0.250
43	French-Canadian (291)	Canada	Healthy controls randomly selected from a large institutional DNA bank. They were all of French origin and resided in the Province of Quebec, Canada.	Krajinovic et al. 200014	Agriculturalist	5	G191A, C282T	no				ND	ND	ND	ND	277	0.476	271	0.466	145	0.249	265	0.455	7	0.012
44	German (844)	Germany	Unrelated subjects of German origin from Berlin. They include healthy volunteers (291) and hospitalized individuals (553) with various diseases but without known malignancy.	Cascorbi et al. 199515	Agriculturalist	7		yes	M+CB	8	0.7208	2	0.001	520	0.308	785	0.465	717	0.425	470	0.278	715	0.424	22	0.013	383	0.227	70	0.041	647	0.383	68	0.040											470	0.278
45	German (223)	Germany	Healthy students and blood donors of the St. Jürgen Hospital (Bremen), from the northern part of Germany.	Schnakenberg et al. 200016	Agriculturalist	6	G191A	yes	CB	8	0.7438	ND	ND	126	0.283	221	0.496	195	0.437	128	0.287	198	0.444	8	0.018	85	0.191	23	0.052	172	0.386	26	0.058											114	0.256	14	0.031
46	Dutch (264)	Netherlands	Control Dutch subjects enrolled in the Monitoring Project on Cardiovascular Disease Risk Factors conducted in three Dutch residences (Amsterdam, Maastricht and Doetinchem) between January 1987 and December 1991. All were of Caucasian origin. This is a random sample of controls matched to the cases with the same age, menopausal status and residence. Mean age=47.0 years.	Van der Hel et al. 200317	Agriculturalist	6	G191A	yes	unspecified	10	0.7004	ND	ND	175	0.331	234	0.443	230	0.436	155	0.294	228	0.432	17	0.032	114	0.216	14	0.027	216	0.409	4	0.008											154	0.292			1	0.002
47	UK Caucasian (112)	United Kingdom	Healthy volunteers from the Cambridge area.	Loktionov et al. 20021	Agriculturalist	7		yes	M	9	0.6883	0	0	60	0.268	117	0.522	111	0.496	55	0.246	110	0.491	5	0.022	44	0.196	8	0.036	104	0.464	6	0.027											54	0.241	1	0.004
48	US Caucasian (387)	United States of America	Non-cancer women of European origin residents of Iowa, from a nested case-control study of the Iowa Women's Health Study.	Deitz et al. 200018	ND	7		yes	CB	9	0.7013	1	0.001	229	0.296	355	0.459	338	0.437	206	0.266	338	0.437	15	0.019	187	0.242	20	0.026	318	0.411	17	0.022											206	0.266
49	US Caucasian (60)	United States of America	Utah residents with Northern and Western European ancestry from the CEPH collection (HapMap sample).	HapMap data7	ND	7		yes	CB	7	0.7265	0	0	37	0.308	53	0.442	50	0.417	35	0.292	51	0.425	2	0.017	27	0.225	5	0.042	45	0.375	3	0.025											35	0.292
50	Scot (96)	Scotland	Random white Scottish subjects.	Smith et al. 199719	Agriculturalist	3	G191A, C282T, T341C, A803G	no				ND	ND	ND	ND	ND	ND	94	0.490	52	0.271	ND	ND	7	0.036
51	Danish (242)	Denmark	Danish individuals of Caucasian ethnic background belonging to a control group from a case-control study. All had diseases not associated with smoking or with risk of bladder cancer. The control group consisted of patients with other non-cancerous diseases of the urinary tract: prostatic hyperplasia (63), hematuria (7), urethral stricture (7), stone disease (32), nephropathy (15), urinary inconti…	Okkels et al. 199720	Agriculturalist	3	G191A, C282T, T341C, A803G	no				ND	ND	ND	ND	ND	ND	229	0.473	121	0.250	ND	ND	11	0.023
52	Swedes (50)	Sweden	Healthy donors	Patin et al. 2006a5	Agriculturalist	7		yes	CB	6	0.6612	0	0	30	0.300	59	0.590	56	0.560	28	0.280	53	0.530	2	0.020	11	0.110	6	0.060	50	0.500	3	0.030											28	0.280
53	Saami (48)	Finland	Healthy donors	Patin et al. 2006a5	Pastoralist	7		yes	CB	5	0.7149	0	0	28	0.292	45	0.469	45	0.469	15	0.156	42	0.438	13	0.135	23	0.240	3	0.031	42	0.438													15	0.156
54	Czech (27)	Czech Republic	Unrelated males collected in several sampling locations arranged along a West-to-East transect in the southern part of the Czech Republic.	Luca et al. 20088	Agriculturalist	6	G191A	yes	M+CB	6	0.7463	ND	ND	16	0.296	29	0.537	21	0.389	16	0.296	24	0.444	0	0	11	0.204			21	0.389	3	0.056	3	0.056					2	0.037			14	0.259
55	Polish (248)	Poland	Unrelated children and adolescents of Polish origin. They were randomly selected from patients from the Wielkopolska region who had come to the Third Clinic of Children’s Diseases of the University School of Medicine in Poznan because of ordinary respiratory or urinary tract infections or during a routine control visit to the outpatient clinic. None had autoimmune diseases or malignancies.	Mrozikiewicz et al. 199621	Agriculturalist	7		yes	M+CB	7	0.7461	0	0	166	0.335	220	0.444	190	0.383	149	0.300	195	0.393	17	0.034	109	0.220	26	0.052	164	0.331	30	0.060											149	0.300
56	Ashkenazi Jew (40)	Unknown	Healthy donors	Patin et al. 2006a5	Agriculturalist	7		yes	CB	4	0.6006	0	0	30	0.375	41	0.513	41	0.513	29	0.363	41	0.513	1	0.013	9	0.113			41	0.513													29	0.363
57	Slovak (167)	Slovakia	Healthy blood donors and patients over 65 years with rheumatological or cardiovascular diseases, at the Teaching Hospital Košice. They were all Slovak people from the general population of Eastern Slovakia.	Habalova et al. 200522	Agriculturalist	5	G191A, C282T	no				ND	ND	ND	ND	151	0.452	126	0.377	88	0.263	137	0.410	4	0.012
58	Romanian (140)	Romania	Unrelated individuals from a Romanian population.	Rabstein et al. 200623	Agriculturalist	6	G191A	yes	CB	7	0.7157	ND	ND	84	0.300	112	0.400	107	0.382	80	0.286	103	0.368	4	0.014	82	0.293	9	0.032	96	0.343	7	0.025											80	0.286
59	Mordvin (14)	Republic of Mordovia	Unrelated subjects	Luca et al. 20088	Agriculturalist	6	G191A	yes	M+CB	6	0.7063	ND	ND	6	0.214	14	0.500	16	0.571	3	0.107	16	0.571	2	0.071	6	0.214			14	0.500													3	0.107
60	Russian (364)	Russia	Healthy middle-aged blood donors. Age range: 18–55 years. Mean age: 36.10 years. All were volunteers from the blood donation unit located in the same Institute and represented a relatively homogenous population of Caucasians of Russian origin.	Belogubova et al. 200524	Agriculturalist	6	G191A	yes	unspecified	11	0.7108	ND	ND	216	0.297	332	0.456	318	0.437	198	0.272	309	0.424	23	0.032	171	0.235	26	0.036	292	0.401	13	0.018	1	0.001									195	0.268	3	0.004
61	Russian (290)	Russia	Unrelated individuals from the European part of Russia (Voronezh region). Except for 71 healthy volunteers, subjects were outpatients of the Central Railway Clinic in Voronezh with non-malignant diseases.	Gaikovitch et al. 200325	Agriculturalist	7		yes	M+CB	7	0.7102	0	0	201	0.347	242	0.417	225	0.388	184	0.317	233	0.402	17	0.029	134	0.231	12	0.021	213	0.367	17	0.029											184	0.317
62	Perm Russian (12)	Russia	Unrelated subjects	Luca et al. 20088	Agriculturalist	6	G191A	yes	M+CB	8	0.7899	ND	ND	5	0.208	9	0.375	9	0.375	2	0.083	11	0.458	1	0.042	8	0.333	1	0.042	8	0.333													2	0.083
	Asia
63	Saudi Arabian (487)	Saudi Arabia	Healthy blood donors of Middle Eastern Arab origin (95% Saudi Arabians and 5% from other Arab countries such as Jordan, Syria, Lebanon, Yemen) visiting the Blood Bank at KFSHRC, Riyadh, Saudi Arabia. Average age= 37 years. Significant preponderance of males (25 : 1).	Bu et al. 200426	Pastoralist	7		yes	unspecified	10	0.7170	0	0	227	0.233	458	0.470	429	0.440	238	0.244	422	0.433	20	0.021	258	0.265	34	0.035	395	0.406	23	0.024	6	0.006									210	0.216	24	0.025	4	0.004
64	Emirati (106)	United Arab Emirates	Apparently healhy unrelated Emiratis. All were schoolboys attending Al Yahar Secondary School in the eastern region of Abu Dhabi Emirate.	Woolhouse et al. 199727	ND	3	G191A, C282T, T341C, A803G	no				ND	ND	ND	ND	ND	ND	114	0.538	44	0.208	ND	ND	9	0.043
65	Omani (100)	Sultanate of Oman	Omani Arab population. Unrelated apparently healthy population-based subjects of the same ethnic and geographical origin as the patients. Mean age 34.6 ± 12.7 years. The percentage of males was 60%.	Al-Moundhri et al. 200728	Fisher	7		yes	CB	15	0.8222	0	0	78	0.390	72	0.360	63	0.315	70	0.350	78	0.390	17	0.085	25	0.123	2	0.010	58	0.284	9	0.044	4	0.020									55	0.270	10	0.049	12	0.059
66	Iranian (229)	Iran	Unrelated healthy Iranian subjects (119 men, 110 women; 20–40 years old) from the general population of Tehran. These subjects were considered healthy, with no history of cancer or other chronic diseases.	Torkaman-Boutorabi 200729	ND	4	C282T, T341C, A803G	no				0	0	ND	ND	ND	ND	144	0.314	174	0.380	ND	ND	3	0.007
67	Dravidian (166)	India	Unrelated individuals belonging to eight Dravidian ethnic communities of South India (Adiya, Kani, Kattunaikkar, Kurichiya, Kuruma, Malapandaram, Paniya, Pulaya). These ethnic communities were separated from the mainland communities for centuries. Most are of Dravidian origin, while their langage dialects are different. They still survive on forest food and their population size is diminishing be…	Anitha and Banerjee 200330	Agriculturalist	7		yes	M	14	0.8512	0	0	146	0.440	100	0.301	73	0.220	123	0.370	96	0.289	83	0.250	35	0.105	4	0.012	59	0.178	13	0.039	2	0.006	11	0.033							89	0.268	27	0.081	6	0.018
68	Marathi (201)	India	Unrelated individuals of Maharashtrian ethnicity from Mumbai, the capital city of Maharashtra, a southwest region of India (72 males and 129 females). They all had Marathi as their first language (mother tongue). They were 141 normal healthy volunteers who were employees of the National Institute for Research in Reproductive Health and King Edward Memorial Hospital (Mumbai) and 60 tuberculosis pa…	Singh et al. 200931	Agriculturalist	7		yes	CB	15	0.8035	0	0	139	0.346	150	0.373	136	0.338	135	0.336	139	0.346	6	0.015	94	0.234	25	0.062	93	0.231	25	0.062							7	0.017			114	0.284	6	0.015	7	0.017
69	Gujarati (50)	India	Healthy donors	Patin et al. 2006a5	Agriculturalist	7		yes	CB	8	0.7149	0	0	50	0.500	34	0.340	30	0.300	44	0.440	37	0.370	6	0.060	13	0.13	1	0.010	29	0.290	4	0.040											43	0.430			1	0.010
70	Gujarati (87)	India	Samples collected in the Houston, Texas metropolitan area. All of the samples are from unrelated individuals who identified themselves as Gujarati and reported having at least three out of four Gujarati grandparents. "Gujarati" is a general term used to describe people who trace their ancestry to the region of Gujarat, located in the northwestern part of the Indian subcontinent, and who speak the…	HapMap data7	Agriculturalist	5	G191A, T341C	no				ND	ND	73	0.420	ND	ND	55	0.316	62	0.356	65	0.374	11	0.063
71	North Indian (140)	India	Normal healthy controls (mean age = 56.7 ± 13.9 years).	Srivastava et al. 200532	ND	4	C282T, T341C, A803G	no				0	0	ND	ND	ND	ND	140	0.500	84	0.300	ND	ND	70	0.250
72	Turkmen (50)	Uzbekistan	Healthy donors	Patin et al. 2006a5	Pastoralist	7		yes	CB	6	0.7531	0	0	42	0.420	26	0.260	23	0.230	30	0.300	27	0.270	12	0.120	31	0.310			23	0.230	3	0.030											30	0.300
73	Tajik (32)	Uzbekistan	Unrelated individuals sampled in the Uzbek city of Agalic. The Tajiks are long-term agriculturalists and may represent the descendants of people who made the Neolithic transition in this area (B4000–3000 years ago15). They are sedentary agriculturalists rearing cattle.	Magalon et al. 200833	Agriculturalist	6	G191A	yes	CB	6	0.7282	ND	ND	27	0.422	22	0.344	18	0.281	25	0.391	21	0.328	2	0.031	15	0.234	1	0.016	17	0.266	4	0.063											25	0.391
74	Tajik (29)	Uzbekistan	Unrelated individuals sampled in the Uzbek city of Urgut. The Tajiks are long-term agriculturalists and may represent the descendants of people who made the Neolithic transition in this area (B4000–3000 years ago15). They are sedentary agriculturalists rearing cattle.	Magalon et al. 200833	Agriculturalist	6	G191A	yes	CB	5	0.6909	ND	ND	29	0.500	14	0.241	13	0.224	26	0.448	14	0.241	3	0.052	15	0.259			13	0.224	1	0.017											26	0.448
75	Uzbek (31)	Uzbekistan	Unrelated Uzbek individuals. It is widely accepted that Uzbeks were nomads and became sedentarized in the 14–15th century. They are now agriculturalists and have a diet based mainly on meat and dairy.	Magalon et al. 200833	Pastoralist	6	G191A	yes	CB	6	0.7107	ND	ND	25	0.403	11	0.177	10	0.161	19	0.306	10	0.161	6	0.097	26	0.419	1	0.016	9	0.145	1	0.016											19	0.306
76	Kazakh (26)	Kazakhstan	Unrelated Kazakh individuals. It is widely accepted that Kazakhs are nomads who became sedentarized in the 20th century. They are now agriculturalists and have a diet based mainly on meat and dairy.	Magalon et al. 200833	Pastoralist	6	G191A	yes	CB	5	0.7413	ND	ND	19	0.365	13	0.250	12	0.231	7	0.135	13	0.250	12	0.231	20	0.385			12	0.231	1	0.019											7	0.135
77	Kyrgyz (290)	Kyrgyzstan	Unrelated individuals living at Lake Issyk-Kul near China.	Rabstein et al. 200623	Pastoralist	6	G191A	yes	CB	8	0.7318	ND	ND	218	0.376	112	0.193	111	0.191	154	0.266	115	0.198	70	0.121	231	0.398			101	0.174	11	0.019											148	0.255	6	0.010
78	Kyrgyz (47)	Kyrgyzstan	Unrelated individuals sampled in the south (lowland) of Kirghizstan. The Kirghizs sampled in this study are thought to have always been nomad pastoralists, because of their origins from southern Siberia where the Neolithic revolution appeared late and marginally. Their diet is dominated by meat.	Magalon et al. 200833	Pastoralist	6	G191A	yes	CB	4	0.6770	ND	ND	38	0.404	11	0.117	11	0.117	24	0.255	11	0.117	14	0.149	45	0.479			11	0.117													24	0.255
79	Kyrgyz (23)	Kyrgyzstan	Unrelated individuals sampled in the north (highland) of Kirghizstan. The Kirghizs sampled in this study are thought to have always been nomad pastoralists, because of their origins from southern Siberia where the Neolithic revolution appeared late and marginally. Their diet is dominated by meat.	Magalon et al. 200833	Pastoralist	6	G191A	yes	CB	5	0.7092	ND	ND	17	0.370	8	0.174	7	0.152	11	0.239	8	0.174	6	0.130	21	0.457			7	0.152	1	0.022											11	0.239
80	Indonesian (212)	Indonesia	Unrelated healthy Indonesian subjects (96 men, 116 women; mean age = 33.28 years; age range = 18–68 years) from the general population. Subjects were interviewed for ethnic background for three generations back and only those of Javanese or Sundanese ethnicity were recruited for the study. The majority Indonesian ethnicities are Javanese and Sundanese, accounting for 59% of the population.	Yuliwulandari et al. 200734	Agriculturalist	7		yes	CE	6	0.6957	0	0	224	0.528	38	0.090	38	0.090	156	0.368	42	0.099	65	0.153	158	0.373			38	0.090													156	0.368
81	Filipino (100)	Republic of the Philippines	Unrelated healthy volunteers, US residents. Samples are from the UCLA Tissue Typing Laboratory, which conducts drives to find bone marrow donors from specific ethnic groups.	Lin et al. 199435	Agriculturalist	4	C282T, T341C, A803G	no				0	0	ND	ND	ND	ND	13	0.065	73	0.365	ND	ND	35	0.175
82	Khmer (32)	Cambodia	Healthy subjects	Bechtel et al. 200136	Agriculturalist	3	G191A, C282T, C481T, A803G	no				ND	ND	ND	ND	10	0.156	ND	ND	19	0.297	ND	ND	4	0.063
83	Kinh (72)	Vietnam	Unrelated adult Vietnamese volunteers (51 male and 21 female, average age = 29 years, age range = 18-45 years), sampled at the National Institute of Malariology, Parasitology and Entomology, Hanoi, Vietnam. With the exception of 2 Thai individuals, all volunteers were self-identified as belonging to the Kinh ethnic group, the prevalent population in Vietnam.	Cavaco et al. 200737	Agriculturalist	7		yes	CB	6	0.6715	0	0	71	0.493	4	0.028	4	0.028	25	0.174	9	0.063	0	0	65	0.451			4	0.028													25	0.176
84	Thai (44)	Thailand	Healthy donors	Patin et al. 2006a5	Agriculturalist	7		yes	CB	5	0.7213	0	0	52	0.591	10	0.114	10	0.114	34	0.386	10	0.114	17	0.193	26	0.295			10	0.114													34	0.386
85	Han Chinese (112)	China	Healthy Han Chinese from a farmer population in a remote rural area in Shanghai suburb.	Guo et al. 200438	Agriculturalist	7		yes	CB	6	0.5839	0	0	87	0.388	5	0.022	4	0.018	46	0.205	4	0.018	38	0.170	132	0.589			4	0.018			1	0.004									46	0.205
86	Han Chinese (45)	China	Samples collected from individuals living in the residential community at Beijing Normal University who were self-identified as having at least three out of four Han Chinese grandparents (HapMap sample).	HapMap data7	Agriculturalist	7		yes	CB	4	0.5820	0	0	35	0.389	2	0.022	2	0.022	15	0.167	2	0.022	20	0.222	53	0.589			2	0.022													15	0.167
87	Han Chinese (84)	United States of America	Samples collected in the Denver, Colorado metropolitan area. All of the samples are from unrelated individuals who identified themselves as having at least three out of four Han Chinese grandparents.	HapMap data7	Agriculturalist	6	T341C	no				0	0	61	0.363	ND	ND	11	0.065	42	0.250	11	0.065	16	0.095
88	Han Chinese (212)	China	Healthy control subjects of Chinese Han nationality from Henan Province. They were selected from cancer-free individuals at First Affiliated Hospital of Zhengzhou University as confirmed by physical examination, clinical and biochemical analyses. Eligible controls were individuals without a family history of cancer. Among controls, 96 cases had ureteral stones and the rest had benign prostate hyp…	Song et al. 200939	Agriculturalist	7		yes	M+CB	8	0.5859	0	0	152	0.358	17	0.040	17	0.040	88	0.208	13	0.031	63	0.149	251	0.592	7	0.017	10	0.024													87	0.205	1	0.002
89	Chinese (44)	China	Healthy donors from the Hunan and Zhejang regions.	Patin et al. 2006a5	Agriculturalist	7		yes	CB	5	0.6450	0	0	36	0.409	6	0.068	6	0.068	22	0.250	6	0.068	13	0.148	46	0.523			6	0.068													22	0.250
90	Japanese (144)	Japan	Patients with rheumatoid arthritis randomly selected from the outpatient department of the Institute of Rheumatology, Tokyo Women’s Medical University, between 1992 and 1999.	Tanaka et al. 200240	Agriculturalist	7		yes	CB	6	0.4376	0	0	78	0.271	2	0.007	1	0.003	56	0.194	1	0.003	22	0.076	208	0.722			1	0.003					1	0.003							55	0.191
91	Japanese (172)	Japan	Unrelated, ethnically Japanese women used as population controls. Those with non-Japanese ethnic parents were excluded.	Deguchi et al. 200541	Agriculturalist	6	G191A	yes	CB	6	0.4823	ND	ND	101	0.294	7	0.020	3	0.009	68	0.198	6	0.017	33	0.096	236	0.686	1	0.003	2	0.006	4	0.012											68	0.198
92	Japanese (44)	Japan	Samples collected in the Tokyo metropolitan area from people who came from (or whose ancestors came from) many different parts of Japan (HapMap sample).	HapMap data7	Agriculturalist	7		yes	CB	5	0.5180	0	0	20	0.227	4	0.045	4	0.045	19	0.216	4	0.045	6	0.068	58	0.659			4	0.045													19	0.216
93	Japanese (48)	Japan	healthy Japanese volunteers.	Sekine et al. 200142	Agriculturalist	6	G191A	yes	unspecified	8	0.6616	ND	ND	71	0.370	3	0.016	3	0.016	54	0.281	17	0.089	21	0.109	49	0.510			1	0.010													25	0.260	2	0.021
94	Japanese (200)	Japan	Unrelated, healthy volunteers. All participants were Japanese, who were randomly recruited from eight general health clinics in the Nagasaki area in Japan. Age (mean±SD) = 32.5±11.1 years. Age range = 20–60 years. Male/female = 125 (62.5%)/75 (37.5%)	Machida et al. 200543	Agriculturalist	7		yes	unspecified	6	0.4713	0	0	119	0.298	2	0.005	3	0.008	79	0.198	2	0.005	35	0.088	278	0.695			2	0.005													79	0.198
95	Korean (288)	Korea	Non-cancer women controls admitted to the department of surgery in three teaching hospitals located in Seoul from March 1994 to September 1999.	Lee et al. 200344	Agriculturalist	7		yes	CB	11	0.5624	0	0	202	0.351	7	0.012	7	0.012	129	0.224	10	0.017	76	0.132	353	0.613	1	0.002	5	0.009			1	0.002									126	0.219	3	0.005
96	Korean (1,000)	Korea	Korean individuals who visited the health promotion center at Samsung Medical Center.	Lee et al. 200245	Agriculturalist	6	G191A	yes	M	11	0.5140	ND	ND	612	0.306	32	0.016	40	0.020	401	0.201	49	0.025	229	0.115	1321	0.661			30	0.015	2	0.001											388	0.194	11	0.006	2	0.001
97	West Siberian (14)	Siberia		Fuselli et al. 200746	ND	7		yes	CB	6	0.7037	0	0	10	0.357	4	0.143	4	0.143	6	0.214	3	0.107	3	0.107	14	0.500	1	0.036	3	0.107													6	0.214
98	Khanty&Mansi (14)	Siberia	Unrelated subjects	Luca et al. 20088	Pastoralist	6	G191A	yes	M+CB	9	0.8651	ND	ND	9	0.321	10	0.357	12	0.429	3	0.107	12	0.429	5	0.179	4	0.143			8	0.286	2	0.071											3	0.107
99	Yakut (22)	Siberia	HGDP-CEPH Human Genome Diversity Cell Line Panel.	Fuselli et al. 200746	Pastoralist	7		yes	CB	6	0.7939	0	0	21	0.477	11	0.250	11	0.250	11	0.250	10	0.227	8	0.182	12	0.273	1	0.023	10	0.227													11	0.250
100	Yakut (16)	Siberia	Unrelated subjects	Luca et al. 20088	Pastoralist	6	G191A	yes	M+CB	6	0.7681	ND	ND	12	0.375	7	0.219	8	0.250	8	0.250	7	0.219	4	0.125	12	0.375	1	0.031	6	0.188													8	0.250
101	Chukchee (13)	Siberia	Unrelated subjects belonging to the Siberian population from the Chukotka peninsula.	Luca et al. 20088	Pastoralist	6	G191A	yes	M+CB	7	0.7908	ND	ND	10	0.385	5	0.192	5	0.192	8	0.308	7	0.269	3	0.115	9	0.346			5	0.192													7	0.269			1	0.038
	America
102	Chipewyan (13)	Canada		Fuselli et al. 200746	Hunter-gatherer	7		yes	CB	6	0.8000	0	0	9	0.346	11	0.423	11	0.423	1	0.038	9	0.346	5	0.192	6	0.231	2	0.077	9	0.346													1	0.038
103	Cree (14)	Canada		Fuselli et al. 200746	Hunter-gatherer	7		yes	CB	6	0.7302	0	0	8	0.286	7	0.250	7	0.250	3	0.107	6	0.214	4	0.143	13	0.464	1	0.036	6	0.214													3	0.107
104	Oji-Cree (481)	Canada	Individuals belonging to the community of Sandy Lake, Ontario which is located approximately 2000 km north-west of Toronto, in the subarctic boreal forest of central Canada. The community is isolated and is accessible only by air during most of the year. Historically, the ancestors of the contemporary residents of this region lived a nomadic, hunter-gatherer subsistence typical of other Algonkian…	Hegele et al. 200047	Hunter-gatherer	6	T341C	no				0	0	90	0.094	ND	ND	427	0.444	25	0.026	402	0.418	52	0.054
105	Pima (16)	Mexico	HGDP-CEPH Human Genome Diversity Cell Line Panel.	Fuselli et al. 200746	Agriculturalist	7		yes	CB	6	0.7500	0	0	5	0.156	11	0.344	11	0.344	0	0	12	0.375	4	0.125	13	0.406	2	0.063	9	0.281
106	Mexican ancestry in Los Angeles (47)	United States of America	Samples collected in Los Angeles, California. All parents in the trios identified themselves as having at least three out of four grandparents who were born in Mexico.	HapMap data7	ND	6	T341C	no				1	0.011	30	0.319	ND	ND	34	0.362	16	0.170	42	0.447	14	0.149
107	Maya (16)	Mexico	HGDP-CEPH Human Genome Diversity Cell Line Panel.	Fuselli et al. 200746	Agriculturalist	7		yes	CB	5	0.7137	0	0	8	0.250	11	0.344	11	0.344	3	0.094	11	0.344	4	0.125	13	0.406			11	0.344													3	0.094
108	Nicaraguans (137)	Nicaragua	Healthy, unrelated subjects from a mixed Nicaraguan population. Most of them were students and staff of the Universidad Nacional Autónoma de Nicaragua (León, Nicaragua). Only subjects with Central American Indian-white mixed origin were included. All were in good health with had no history of serious disease.	Martinez et al. 199848	ND	7		yes	M	11	0.7007	1	0.004	50	0.182	98	0.358	95	0.347	48	0.175	102	0.372	0	0	114	0.416	7	0.026	86	0.314	5	0.018											46	0.168	1	0.004	1	0.004
109	Ngawbe (105)	Panama	Healthy volunteers, unrelated to the fourth degree of consanguinity, living in traditional Amerindian regions of Panama. Excluded from the samples were those subjects who did not speak an Amerindian language, presented any non-Amerindian physical characteristic, were not born in Amerindian regions, or whose parents did not meet these criteria.	Jorge-Nebert et al. 200249	Hunter-gatherer	6	G191A	yes	CC	5	0.4229	ND	ND	53	0.252	5	0.024	5	0.024	0	0	4	0.019	49	0.233	152	0.724	1	0.005	4	0.019
110	Ngawbé Guaymi (71)	Panama	Healthy unrelated volunteers. The Ngawbé inhabit the Western Panamanian Provinces of Veraguas, Bocas del Toro, Chiriqui and adjacent zones of Costa Rica.	Arias et al. 199351	Hunter-gatherer	3	G191A, C282T, T341C, A803G	no				ND	ND	ND	ND	ND	ND	3	0.021	0	0	ND	ND	34	0.239
111	Embera (136)	Panama	Healthy volunteers, unrelated to the fourth degree of consanguinity, living in traditional Amerindian regions of Panama. Excluded from the samples were those subjects who did not speak an Amerindian language, presented any non-Amerindian physical characteristic, were not born in Amerindian regions, or whose parents did not meet these criteria.	Jorge-Nebert et al. 200249	Hunter-gatherer	6	G191A	yes	CC	6	0.5672	ND	ND	79	0.290	27	0.099	25	0.092	10	0.037	27	0.099	62	0.228	166	0.610			25	0.092	2	0.007											10	0.037
112	Emberà Choco (101)	Panama	Healthy unrelated volunteers.	Arias et al. 199350	Hunter-gatherer	3	G191A, C282T, T341C, A803G	no				ND	ND	ND	ND	ND	ND	21	0.104	7	0.035	ND	ND	42	0.208
113	Coyaima (13)	Colombia		Fuselli et al. 200746	Agriculturalist	7		yes	CB	7	0.8277	1	0.035	13	0.500	8	0.308	8	0.308	5	0.192	7	0.269	6	0.231	5	0.192	1	0.038	7	0.269													5	0.192
114	Piapoco and Curripaco (13)	Colombia	HGDP-CEPH Human Genome Diversity Cell Line Panel.	Fuselli et al. 200746	Hunter-gatherer	7		yes	CB	5	0.6831	0	0	19	0.731	5	0.192	5	0.192	0	0	6	0.231	13	0.500	1	0.038			5	0.192
115	Cayapa (15)	Ecuador	Blood samples were collected along the Cayapas River (approximately 0° latitude, 79°E longitude). Efforts were made to include only unmixed Cayapa in this sample. Each donor was asked to supply name, birthplace, language, and ethnicity for 3 generations, in order to allow us to determine the extent of recent admixture. From the tropical forests of Ecuador. Cayapa (or Chachi) of Ecuador, a group o…	Fuselli et al. 200746	Agriculturalist	7		yes	CB	4	0.5977	0	0	8	0.267	4	0.133	4	0.133	0	0	7	0.233	6	0.200	18	0.600			4	0.133
116	San Martı´n (11)	Peru	Native population from the Peruvian Andes. Sample from San Martin de Pangoa, a small town on the eastern slope of the Andes inhabited by Quechua and Nmatsiguenga people.	Fuselli et al. 200746	Hunter-gatherer	7		yes	CB	5	0.5628	0	0	6	0.273	2	0.091	2	0.091	0	0	1	0.045	5	0.227	14	0.636	1	0.045	1	0.045
117	Tayacaja (11)	Peru	Native population from the Peruvian Andes. Quechua-speaking sample from Tayacaja who settled above 2,800 m of altitude, belong to traditional populations of local farmers.	Fuselli et al. 200746	Agriculturalist	7		yes	CB	5	0.7446	0	0	7	0.318	7	0.318	7	0.318	1	0.045	7	0.318	5	0.227	8	0.364			7	0.318													1	0.045
118	Lima (128)	Peru	Admixed population of Las Pampas, a shanty town in Lima, Peru.	Fuselli et al. 200746	ND	7		yes	CB	8	0.7378	0	0	105	0.410	49	0.191	49	0.191	22	0.086	51	0.199	70	0.274	97	0.379			49	0.191	1	0.004											22	0.086	2	0.008
119	Karitiana (16)	Brazil	HGDP-CEPH Human Genome Diversity Cell Line Panel.	Fuselli et al. 200746	ND	7		yes	CB	4	0.7077	0	0	12	0.375	6	0.188	6	0.188	0	0	6	0.188	9	0.281	14	0.438			6	0.188
120	Surui (16)	Brazil	HGDP-CEPH Human Genome Diversity Cell Line Panel.	Fuselli et al. 200746	Hunter-gatherer	7		yes	CB	5	0.7440	0	0	12	0.375	10	0.313	10	0.313	0	0	9	0.281	10	0.313	10	0.313	1	0.031	9	0.281
121	Goiás (106)	Brazil	Unrelated individuals from Center West Brazil. 106 asymptomatic Health Care Workers from Anuar Auad Infectious Disease Reference Hospital of the State Health Secretariat of Goi´as State, Brazil. In Goias, this migratory flux is not observed with favors a more homogeneous population with predominance of Amerindians and Amerindians/European descents.	Teixeira et al. 200751	ND	7		yes	CE	10	0.7487	5	0.024	72	0.340	70	0.330	67	0.316	60	0.283	77	0.363	9	0.042	59	0.278	2	0.009	66	0.311	3	0.014											59	0.278
122	Rio de Janeiro (298)	Brazil	Unrelated individuals from Southeast Brazil. They comprised 248 active TB patients and 50 close healthy contacts of smear positive pulmonary TB cases from the University Hospital Complex: Thoracic Institute/Clementino Fraga University Hospital from Federal University of Rio de Janeiro and Reference Santa Maria State Hospital, both situated in Rio de Janeiro State. Rio de Janeiro is one of the mos…	Teixeira et al. 200751	ND	7		yes	CE	11	0.7799	28	0.047	226	0.379	236	0.396	217	0.364	155	0.260	245	0.411	27	0.045	103	0.173	18	0.030	203	0.341	18	0.030											155	0.260	2	0.003
123	Lengua (16)	Paraguay	Individuals from Southern Paraguay (Gran Chaco region). Samples from Paraguayan Native American populations with low level of endogamy and gene admixture. Donors in this series belonged to populations from geographic regions traditionally inhabited by Amerindian tribes. Genealogical records of each donor indicated Amerindian ancestry and lack of familial relationship with other donors from the sa…	Bailliet et al. 200752	Hunter-gatherer	3	G191A, C282T, T341C, A803G	no				ND	ND	ND	ND	ND	ND	10	0.312	0	0	ND	ND	7	0.219
124	Ayoreo (12)	Paraguay	Individuals from Southern Paraguay (Gran Chaco region). Samples from Paraguayan Native American populations with low level of endogamy and gene admixture. Donors in this series belonged to populations from geographic regions traditionally inhabited by Amerindian tribes. Genealogical records of each donor indicated Amerindian ancestry and lack of familial relationship with other donors from the sa…	Bailliet et al. 200752	Agriculturalist	3	G191A, C282T, T341C, A803G	no				ND	ND	ND	ND	ND	ND	8	0.318	0	0	ND	ND	1	0.045
125	Wichi (20)	Argentina	Individuals from Salta province (Gran Chaco region). Samples from Argentine Native American populations with low level of endogamy and gene admixture. Donors in this series belonged to populations from geographic regions traditionally inhabited by Amerindian tribes. Genealogical records of each donor indicated Amerindian ancestry and lack of familial relationship with other donors from the same p…	Bailliet et al. 200752	Hunter-gatherer	3	G191A, C282T, T341C, A803G	no				ND	ND	ND	ND	ND	ND	6	0.147	1	0.029	ND	ND	9	0.235
126	Jujuy (18)	Argentina	Individuals from Jujuy province (Andean region). Samples from Argentine Native American populations with low level of endogamy and gene admixture. Donors in this series belonged to populations from geographic regions traditionally inhabited by Amerindian tribes. Genealogical records of each donor indicated Amerindian ancestry and lack of familial relationship with other donors from the same popul…	Bailliet et al. 200752	Agriculturalist	3	G191A, C282T, T341C, A803G	no				ND	ND	ND	ND	ND	ND	8	0.222	5	0.139	ND	ND	7	0.194
	Oceania
127	Hawaiian (87)	United States of America	Native Hawaiian Oahu residents. They were selected from participants in an ongoing health survey conducted by the Hawaii State Department of Health among an annual 2% random sample of the state households following a design modeled after that of the National Health Survey. This source was supplemented with controls from Health Care Financing Administration participants on Oahu.	Le Marchand et al. 200153	Agriculturalist	3	G191A, C282T, C481T, A803G	no				ND	ND	ND	ND	21	0.121	ND	ND	51	0.293	ND	ND	11	0.063
128	Samoan (25)	State of Samoa	Unrelated healthy volunteers, US residents. Samples from the UCLA Tissue Typing Laboratory, which conducts drives to find bone marrow donors from specific ethnic groups.	Lin et al. 199436	Fisher	4	C282T, T341C, A803G	no				0	0	ND	ND	ND	ND	2	0.040	17	0.340	ND	ND	1	0.020
ND: not determined; NA: not available.
a The samples included in the worldwide diversity survey were those genotyped for all common SNPs of NAT2 (74 samples genotyped for the seven most common SNPs of NAT2 and 25 samples outside sub-Saharan Africa genotyped for all SNPs except the 191G>A variant).
b For the 99 samples included in the worldwide diversity survey, NAT2 haplotypes were reconstructed using either molecular techniques (M), computational algorithms (C), or a combination of both approaches (M+C; some studies indeed limited the application of molecular haplotyping to particular cases as those where an alternative linkage pattern of mutations would have led to a change in phenotype)…
c Number of inferred haplotypes in each sample.
d Haplotype diversity.
e NAT2 haplotypes were named in accordance with the consensus gene nomenclature of human NAT2 alleles: http://louisville.edu/medschool/pharmacology/consensus-human-arylamine-n-acetyltransferase-gene-nomenclature.
f Acetylation phenotype frequencies were reported only for those samples adequately characterized for all four slow-causing variants of NAT2 (191G>A, 341T>C, 590G>A, and 857G>A), to which we added the samples outside sub-Saharan Africa genotyped for all these SNPs except 191G>A. For two samples (ID numbers 93 and 94), phenotype frequencies were not available (not specified in the article and unde…
References 1. Loktionov A, Moore W, Spencer SP, Vorster H, Nell T, O'Neill IK, Bingham SA, Cummings JH. Differences in N-acetylation genotypes between Caucasians and Black South Africans: implications for cancer prevention. Cancer Detect. Prev. 26, 15-22 (2002). 2. Dandara C, Masimirembwa CM, Magimba A, Kaaya S, Sayi J, Sommers DK, Snyman JR, Hasler JA. Arylamine N-acetyltransferase (NAT2) genoty…
[truncated: 24 more columns]
