# Supplementary material for: Arylamine N-Acetyltransferase 2 (NAT2) Genetic Diversity and Traditional Subsistence: A Worldwide Population Survey
Source: PLoS One. 2011 Apr 6;6(4):e18507. doi: 10.1371/journal.pone.0018507 (PMC3071824; doi:10.1371/journal.pone.0018507)
Supplement: Table S2 — Test for equality of frequency of phenotype and haplotype series across subsistence modes when using only those samples with a minimum size of 20 individuals. (XLS) [file pone.0018507.s004.xls]

## Sheet: Feuil2
	Subsistence	N	Frequency (%)a	P (Kruskal Wallis test)
Fast acetylators	Hunter-gatherer	8	82.1 ± 11.9	0.0044
	Pastoralist	11	54.3 ± 15.2
	Agriculturalist	47	53.3 ± 20.8
NAT2*5	Hunter-gatherer	8	14.9 ± 11.0	0.123
	Pastoralist	11	29.7 ± 13.9
	Agriculturalist	50	30.0 ± 19.1
NAT2*6	Hunter-gatherer	12	9.9 ± 8.6	< 0.0001
	Pastoralist	12	25.5 ± 6.2
	Agriculturalist	59	27.7 ± 6.8
NAT2*7	Hunter-gatherer	12	10.1 ± 11.4	0.0549
	Pastoralist	12	10.8 ± 6.6
	Agriculturalist	59	5.7 ± 6.1
NAT2*14	Hunter-gatherer	7	7.9 ± 7.5	0.02
	Pastoralist	11	0.5 ± 1.3
	Agriculturalist	40	2.3 ± 4.2
a Data are expressed as mean ± standard deviation.
